# Supplementary material for: A chromosome-scale reference genome of grasspea (Lathyrus sativus)
Source: Sci Data. 2024 Sep 27;11:1035. doi: 10.1038/s41597-024-03868-y (PMC11437036; doi:10.1038/s41597-024-03868-y)
Supplement: Supplementary file 2 — Supplementary Table S1 [file 41597_2024_3868_MOESM2_ESM.xlsx]

## Sheet: Supplementary Table 1
Supplementary Table S1. Sequences of FISH probes
Probe	Sequence
FabTR-54	CCACCACCAAAAGGATGACGGAGCGAAACTCACACCGGCTACTACC
FabTR-51-LAS-A	TTCGGGTTCGATGCCTGTTTGTTTAACAGATGCCTGACGG
FabTR-52-LAS-A	CGCTCAACGTAATAACCGGAGTCTGGATACYCAACGAAACTG
FabTR-55	CGCGATACCAAAGCAGTATCTCTAAACACATGAGATTCTTCGGGTGGTCG
FabTR-57	TACCTACTATCAAACGTATGATAGCCTAAGCAAAGGTAATAACCCAAAAG
FabTR-100	CATCAACTTTTTAATCTTGCCTCCTCCTCGGTTTCTCCATCTTCC
FabTR-103	GCGGAGCATTTATGGGCGACCTATGTACGCGGAGCAAGTCAACACGTTTA
