# Supplementary material for: A chromosome-scale reference genome of grasspea (Lathyrus sativus)
Source: Sci Data. 2024 Sep 27;11:1035. doi: 10.1038/s41597-024-03868-y (PMC11437036; doi:10.1038/s41597-024-03868-y)
Supplement: Supplementary file 3 — Supplementary Table S2 [file 41597_2024_3868_MOESM3_ESM.xlsx]

## Sheet: Supplementary Table 4
Supplementary Table S2: Positions of the centromeres in the assembly, defined as the locations of the outermost CENH3 domains identified by ChIP-Seq using a CENH3 antibody.
Chromosome	Start	End
Lschr1	353908569	522142326
Lschr2	142114515	334832515
Lschr3	129739646	340727646
Lschr4	164260000	361833000
Lschr5	75855000	301940000
Lschr6	169355000	332960000
Lschr7	144154664	406713829
